# Supplementary material for: Self-Identified Stage in Recovery and Substance-Use Behaviors among Pregnant and Postpartum Women and People with Opioid Use Disorder
Source: Healthcare (Basel). 2023 Aug 25;11(17):2392. doi: 10.3390/healthcare11172392 (PMC10486579; doi:10.3390/healthcare11172392)
Supplement: Supplementary file 1 [file healthcare-11-02392-s001.zip]

Archive with 1 entries (1 files):
- healthcare-2484406-supplementary.pdf
